# Supplementary material for: Machine Learning and Optical-Coherence-Tomography-Derived Radiomics Analysis to Predict the Postoperative Anatomical Outcome of Full-Thickness Macular Hole
Source: Bioengineering (Basel). 2024 Sep 22;11(9):949. doi: 10.3390/bioengineering11090949 (PMC11428902; doi:10.3390/bioengineering11090949)
Supplement: Supplementary file 1 [file bioengineering-11-00949-s001.zip]

Archive with 2 entries (2 files):
- Table S1-Baseline demographic and clinical characteristics of FTMH eyes in “Closed” and “Open” groups.pdf
- Table S2-Key features selected for logistic regression model.xlsx
