# Supplementary material for: Machine Learning and Optical-Coherence-Tomography-Derived Radiomics Analysis to Predict the Postoperative Anatomical Outcome of Full-Thickness Macular Hole
Source: Bioengineering (Basel). 2024 Sep 22;11(9):949. doi: 10.3390/bioengineering11090949 (PMC11428902; doi:10.3390/bioengineering11090949)
Supplement: Supplementary file 1 [file bioengineering-11-00949-s001.zip › Table S2-Key features selected for logistic regression model.xlsx]

## Sheet: Sheet1
Tag	group	ID	originalgldmDependenceNonUniformityNormalized	wavelet-LLHfirstorderSkewness	wavelet-LHHfirstorderMean	wavelet-LHHglcmClusterShade	wavelet-LHHglcmIdn	wavelet-LLLfirstorder10Percentile	wavelet-LLLfirstorderRange	wavelet-LLLglrlmLongRunLowGrayLevelEmphasis	originalglcmClusterShade	wavelet-LLHngtdmBusyness	wavelet-HHLglcmMCC	wavelet-LHHfirstorderMaximum	originalfirstorderEnergy	wavelet-HHLglcmClusterShade	wavelet-HLLglrlmRunEntropy
Train_Old	Closed	2	-0.505491	-0.156855	-0.548277	0.865516	0.397336	-0.45999	0.622527	-0.212497	0.496778	-0.2254	-0.364307	1.42126	-0.575667	1.1186	1.06841
Train_Old	Closed	3	0.0968568	-0.197422	-0.986519	0.268792	0.196792	0.554927	0.50721	-0.202794	-1.11828	-0.236622	-0.33115	0.907206	-0.0357545	1.02561	0.546186
Train_Old	Closed	4	-0.319737	-0.0569019	-0.667636	0.664713	-0.0359404	1.52211	0.410412	-0.288243	-0.117172	-0.219267	-0.170287	1.91655	0.493684	0.738232	0.195353
Train_Old	Closed	5	0.438086	-1.27643	0.293459	0.716776	0.532301	0.0230872	0.904347	-0.31577	0.209504	-0.234024	-0.657455	0.854975	-0.397015	0.801668	0.22597
Train_Old	Closed	6	-0.491297	0.0709902	-0.00627567	0.132379	0.105704	0.855847	0.478511	-0.327437	0.250196	-0.223596	0.00278683	0.435201	0.246635	0.577249	1.48964
Train_Old	Closed	8	-0.477784	-1.81341	-0.305154	1.10166	1.05813	-0.76817	0.788804	-0.21144	-0.121344	-0.234187	-0.453538	1.2481	-0.000566545	0.819167	0.761055
Train_Old	Closed	9	-0.603205	-0.950175	0.307699	0.397579	0.679678	-0.522399	-0.738755	-0.218277	0.0273893	-0.21992	-0.428702	0.847505	-0.205097	0.534631	0.832943
Train_Old	Closed	11	-0.380953	-0.561706	-0.0254909	1.02214	0.00315487	-0.77738	-0.162537	-0.0305471	1.41156	-0.223618	-0.574263	0.737833	-1.26524	1.43656	0.950783
Train_Old	Closed	14	-0.359239	0.062688	-1.89807	0.112964	-0.172708	-0.277633	-0.502546	-0.253462	-0.485341	-0.21068	-0.424319	0.865016	-0.0994568	0.840542	1.5941
Train_Old	Closed	15	-0.389752	-0.595596	0.410265	0.651266	0.149248	-0.944529	-0.586634	0.104614	0.841464	-0.215152	-0.335483	0.975872	-1.0086	0.772252	1.03415
Train_Old	Closed	16	-0.287765	-0.67084	-0.371963	1.27384	-0.0647667	-0.318019	0.330629	-0.279417	-0.556339	-0.215372	-0.548652	1.03115	0.4469	0.890903	1.57464
Train_Old	Closed	20	-0.349863	-0.630387	1.81434	0.367778	0.237876	-0.816153	0.299365	-0.216334	1.88197	-0.198908	-0.560722	0.650648	-0.929091	0.554096	0.329981
Train_Old	Closed	21	-0.404335	-0.837797	0.203692	0.654677	0.103183	-0.672755	-0.285301	-0.0395862	2.18545	-0.231858	-0.569033	0.686668	-1.24914	0.858274	0.317133
Train_Old	Closed	22	-0.535436	-0.740012	-0.740778	0.501032	0.629726	-1.04887	-0.549177	-0.108392	0.104761	-0.240262	-0.530661	1.21307	0.276899	0.734169	-0.0260399
Train_Old	Closed	23	-0.35175	-0.731518	-0.627432	0.0741767	0.0875832	0.00534905	-0.834569	-0.137608	0.728565	-0.22661	-0.316691	0.537592	-0.475316	0.759753	0.198823
Train_Old	Closed	24	-0.395009	-0.288472	0.133885	1.16047	-0.222363	0.710294	0.176001	-0.169651	-1.49535	-0.227354	-0.324846	0.599642	0.736975	0.713846	0.853772
Train_Old	Closed	25	-0.445341	-0.236712	-0.580185	0.389424	0.503872	0.68507	0.0324609	-0.114263	-0.270874	-0.225221	-0.392738	0.688222	0.324351	0.78815	0.759148
Train_Old	Closed	26	-0.466301	0.0910888	0.713207	1.39379	0.374532	0.272207	1.12064	-0.292896	-0.848979	-0.181503	-0.385362	0.949499	1.03084	0.794854	0.512772
Train_Old	Closed	28	-0.26917	0.111201	-2.4477	0.803644	-0.15422	0.971639	-0.841262	-0.184578	-0.680492	-0.227923	-0.446114	0.740137	-0.267627	0.814659	0.989247
Train_Old	Closed	29	-0.412746	-0.42347	-0.282073	0.216379	0.501073	-0.846146	0.061779	-0.179464	-0.244655	-0.209621	-0.46107	0.72103	0.576024	0.743878	1.15416
Train_Old	Closed	30	-0.404342	-0.209611	-0.0599735	1.38792	-0.351129	-0.229922	-0.48007	-0.144188	1.75328	-0.228228	-0.411403	0.969478	-0.983261	1.0445	0.859737
Train_Old	Closed	31	-0.373688	-0.07299	-0.514747	0.499441	-0.128991	-0.770662	0.0787446	-0.212709	-0.197508	-0.225233	-0.507201	1.10189	0.581688	0.611739	1.24551
Train_Old	Closed	33	-0.553995	0.378462	0.180515	0.089023	0.322821	-0.905064	1.03017	-0.158015	2.10416	-0.229813	-0.49174	0.83647	-0.256863	0.611835	0.273857
Train_Old	Closed	34	-0.284598	-0.356579	-0.549555	0.484254	0.244993	-0.387572	0.517487	-0.225839	-0.582644	-0.2307	-0.50053	0.52944	-0.0894873	0.635466	1.26343
Train_Old	Closed	36	-0.287927	-1.98568	0.226982	-0.0488696	0.767544	-0.424634	-0.323477	-0.239215	-0.358798	-0.23139	-0.359351	0.714417	-0.586077	0.90154	2.03599
Train_Old	Closed	37	-0.462895	-1.87579	-0.851733	1.96911	0.847724	-1.13492	0.834094	-0.0588067	-0.405404	-0.226211	-0.424329	1.3655	0.149379	0.846044	0.928549
Train_Old	Closed	38	-0.325063	0.243505	-0.61536	0.0449808	0.0253866	0.731921	-0.508938	-0.21665	0.500664	-0.228084	-0.21654	0.881757	-0.418656	0.595102	0.443056
Train_Old	Closed	39	-0.101532	-0.360968	-0.414938	0.414292	0.406975	0.756454	0.657988	-0.319772	0.541538	-0.233982	-0.727213	0.827464	-0.404488	0.923034	0.173698
Train_Old	Closed	42	-0.51371	-0.933336	-0.107682	0.738604	0.220646	-0.518895	0.826338	-0.251639	0.265632	-0.230844	-0.635375	1.01264	0.449249	0.951665	0.953855
Train_Old	Closed	43	-0.139249	-1.25917	-0.562953	0.97506	0.637558	0.0761292	-0.110889	-0.308869	1.12234	-0.228063	-0.630494	1.24214	-0.584204	0.761678	-0.237397
Train_Old	Closed	46	-0.0270303	0.258493	-0.570416	0.109336	-0.171576	2.13401	-0.839019	-0.355212	-0.127096	-0.228779	-0.481596	0.666691	0.211577	0.902229	1.0714
Train_Old	Closed	47	-0.0747731	-0.688452	-0.51942	0.502871	-0.13591	1.11114	-0.380903	-0.260816	-1.66069	-0.224409	-0.442678	0.735536	0.278442	0.7928	1.09723
Train_Old	Closed	50	-0.529767	-0.852336	0.00487409	1.18328	0.520894	-0.941389	0.605267	-0.178534	0.304421	-0.23321	1.41401	0.763853	0.115911	0.893443	0.751498
Train_Old	Closed	52	-0.43144	-0.563726	-0.630731	0.274256	0.296392	0.229637	-0.199472	-0.165956	-0.385253	-0.219085	0.302787	0.752848	0.227198	0.863028	0.911907
Train_Old	Closed	53	-0.340095	-0.633808	-1.17554	0.742502	0.322385	-0.888369	-0.430753	-0.189943	-1.33087	-0.229982	-0.304357	0.780197	0.39752	1.06843	0.803908
Train_Old	Closed	54	-0.270542	-0.12279	-0.528456	0.837644	0.380572	0.170123	0.460981	-0.309616	0.109152	-0.236349	-0.525573	0.791622	-0.18229	0.906551	1.10551
Train_Old	Closed	57	-0.0431947	-0.154021	0.290372	0.358893	0.843953	0.309525	-1.06327	-0.221845	1.05995	-0.240457	-0.322289	0.932614	-0.735588	0.906378	0.15848
Train_Old	Closed	59	0.394232	-0.716799	0.458802	0.380801	0.333714	-0.526776	0.656514	-0.13386	3.42869	-0.210697	0.578462	0.954827	-0.403996	0.842794	0.631464
Train_Old	Closed	60	-0.481189	-1.5374	0.651471	0.519598	0.269229	-1.01328	-0.893381	-0.0832237	1.11977	-0.223839	-0.368763	0.753039	-1.24856	0.861605	0.136498
Train_Old	Closed	61	-0.549965	-1.76825	-0.646089	0.592002	0.721146	-0.777703	-0.457063	-0.132148	0.855954	-0.238916	0.130945	1.406	-0.67237	0.74961	0.368078
Train_Old	Closed	63	0.187843	-0.0717488	-0.0396362	0.933019	0.192301	-0.518271	-1.048	-0.287709	0.852616	-0.220922	-0.784393	0.84016	-0.17976	0.611919	0.321835
Train_Old	Closed	64	-0.512593	-1.47127	0.107755	0.637563	0.583419	-0.750908	-0.0714848	-0.0647649	0.142759	-0.228275	-0.539345	1.19185	-0.0410039	0.819046	0.707722
Train_Old	Closed	78	-0.182177	0.517163	-1.05604	0.463803	0.558287	0.302775	-0.729564	-0.236029	-0.703786	-0.227106	0.506479	-0.0312757	1.51538	-1.19049	-0.251126
Train_Old	Closed	79	0.0928315	0.730536	-1.71209	0.285335	0.29558	1.25838	0.316234	-0.37517	-0.852652	-0.229173	0.815249	0.491236	0.916358	-4.17881	0.741386
Train_Old	Closed	80	0.595796	-0.992502	0.397458	-0.199346	0.508789	0.622771	-1.97929	-0.243677	-0.644778	-0.218648	-0.426751	-0.850216	0.254868	0.0470969	-1.25548
Train_Old	Closed	81	-0.350187	2.15923	1.89725	0.327828	-2.38469	-0.212437	1.22431	-0.202538	-0.883276	1.77801	-0.126704	-1.92117	1.00819	-1.23184	1.87129
Train_Old	Closed	82	-0.545074	0.793593	-1.68595	0.422789	-0.657091	-0.683219	-2.606	-0.0248362	-0.192931	-0.1872	1.07404	-0.193434	-0.598391	1.95633	-1.63692
Train_Old	Closed	83	0.74299	-0.172877	0.312273	-0.105225	-0.219831	0.17503	-0.802913	0.00708821	-0.958689	-0.237235	-0.503891	-0.783517	1.51621	0.294498	-1.5989
Train_Old	Closed	84	-0.0573812	0.312302	0.530874	-4.359	0.311187	0.553555	-1.68534	-0.220773	0.525601	-0.188288	0.597947	0.911144	-2.62016	-1.75693	-1.24908
Train_Old	Closed	86	-0.399092	1.29465	0.0384703	-0.116615	0.494453	1.26833	-2.89176	-0.323879	1.27394	-0.210128	0.527788	0.381942	-2.48342	-1.36204	-1.70513
Train_Old	Closed	87	0.244901	-0.841844	0.864261	-0.0723767	0.396754	0.403647	0.96366	-0.273987	-1.27641	-0.230296	-0.571886	-0.765083	1.6073	0.182101	-0.341751
Train_Old	Closed	88	-0.425478	-0.309919	0.483847	-4.74349	-0.520265	3.13154	0.0732058	-0.406148	-1.81579	-0.182937	0.524726	0.942911	1.5509	-2.30279	-0.500019
Train_Old	Closed	89	-0.381536	-1.35731	-0.434216	1.04984	-1.20416	0.656873	-0.767592	-0.345009	-0.612467	-0.174094	1.18522	0.757229	-0.00266384	0.902715	-1.11899
Train_Old	Closed	90	9.10543	5.20006	1.89725	-0.308985	-3.49576	-1.6965	1.27976	12.3402	-0.100036	7.75732	0.151737	-1.92117	-3.44449	0.867797	-2.63679
Train_Old	Closed	93	0.817798	-1.80478	-0.411024	-0.185086	0.338664	-0.442562	-0.651314	-0.0934371	-0.329692	-0.237576	-0.50445	-0.772327	-0.0468325	0.477784	-1.12635
Train_Old	Closed	95	1.91698	-0.682448	0.205544	-0.212492	0.118387	1.10699	0.668859	0.106018	-1.3887	-0.246829	2.36156	-1.10292	1.33582	0.621343	-1.67809
Train_Old	Closed	96	-0.353409	1.06222	1.14354	-0.44901	-0.267186	2.09996	-0.843426	-0.258338	0.0987795	-0.217456	-0.781881	-0.806704	-1.066	-0.437304	-0.988458
Train_Old	Closed	97	0.848577	-0.00985939	2.64762	-1.00116	0.0147635	-0.607971	1.38287	-0.168462	-0.29959	-0.207788	-0.0650285	-0.362412	-0.374755	0.06732	-0.906276
Train_Old	Closed	98	0.187545	-0.781461	0.56799	-0.3027	1.06191	1.75566	-0.162289	-0.138905	-1.50336	-0.236229	1.09654	0.338784	1.24543	0.193551	-1.07749
Train_Old	Closed	99	-0.228003	-0.391396	-0.509912	-1.78855	0.966118	3.57116	-0.970728	-0.3741	-0.903691	-0.228133	-0.788771	-0.120751	0.470208	-0.957624	-0.969034
Train_Old	Closed	101	4.29154	-0.645208	1.88851	-0.270939	0.311719	-0.0622837	-1.71039	-0.146671	2.45429	-0.241594	0.729465	0.557165	-2.77268	-0.2552	-1.50779
Train_Old	Closed	102	0.900414	-0.836979	-1.1002	0.0181636	-0.614403	-1.04988	-0.594779	0.426829	-0.444736	-0.238891	-0.387191	-0.630231	0.952358	0.417682	-0.334123
Train_Old	Closed	104	0.100442	0.0640207	-1.03793	-0.00139469	-0.086192	-0.578764	-0.870798	1.09338	-0.129067	-0.228019	-0.263701	-0.904117	-0.336147	0.105865	-2.33521
Train_Old	Closed	105	-0.115988	0.197	0.229442	0.111893	0.297395	-0.332344	-1.07572	0.0304771	0.692912	-0.22916	-0.792026	-0.785114	1.64415	-0.077084	0.425011
Train_Old	Closed	106	0.749123	-1.47165	-0.179993	-0.212091	-0.777028	1.28651	0.280687	-0.311158	-1.83657	-0.234821	0.103801	-0.62778	1.4988	0.790525	-2.231
Train_Old	Closed	107	-0.370044	-0.24438	0.277567	-0.983757	0.388619	-0.0438874	0.496185	-0.238941	0.329756	-0.206041	-0.0579824	0.249473	-1.86069	-0.28268	-0.710182
Train_Old	Closed	108	-0.543645	-1.15268	-0.108522	-0.109313	0.0917956	1.72954	-0.803565	-0.354302	-1.10698	-0.233235	0.596478	0.645897	-1.09448	0.192198	-1.09643
Train_Old	Closed	109	-0.0694311	0.363474	-1.76892	-0.0639287	-0.0981597	0.558532	-1.42127	-0.0494332	-0.23117	-0.192478	-0.251167	-0.726697	-0.833073	-0.100481	-1.75213
Train_Old	Closed	110	1.287	1.062	-0.350309	-0.0108528	0.0611675	-0.966907	-2.1946	0.781484	0.262564	-0.220442	0.167203	-0.933657	-0.0530077	-0.063582	-1.61348
Train_Old	Closed	112	0.088644	0.256729	-0.585714	-0.434511	0.817829	1.1147	0.849633	-0.36756	0.0100222	-0.20057	-0.378214	0.315563	0.695151	-2.11482	1.17566
Train_Old	Closed	113	-0.283696	-0.333144	0.00277976	0.153841	-0.100404	1.2418	-0.770379	-0.389619	-0.757979	-0.246056	1.91975	-0.270572	1.05822	-5.06821	1.45976
Train_Old	Closed	117	-0.36536	-0.265123	-1.15563	0.259547	-0.0512319	0.0544939	-1.2997	-0.270473	-0.0359569	-0.203924	1.48104	0.589379	-0.493385	-0.832053	-0.124506
Train_Old	Closed	118	-0.531363	-0.168785	-0.651938	-0.150652	-0.211612	1.68591	0.0263431	-0.309953	-0.168209	-0.20946	-0.570133	-0.701834	0.48166	0.0533516	-1.35151
Train_Old	Closed	119	-0.671535	0.21753	0.807263	-0.91795	0.351901	-1.22248	0.2738	-0.20203	2.22087	-0.176538	0.860271	0.504042	0.375284	-0.543113	-0.169722
Train_Old	Closed	120	0.437387	-0.635939	1.33899	-0.528299	0.473512	-1.1301	0.875054	0.157077	0.0458967	-0.227563	-0.538017	-0.637433	-1.97275	-0.474053	-0.548885
Train_Old	Closed	121	-0.625443	-0.082996	0.242915	0.0763837	0.0392999	0.144705	0.994975	-0.350968	-0.0270895	-0.242955	1.43823	-0.474046	0.445055	-1.95233	1.09857
Train_Old	Closed	122	0.548972	0.711972	1.37918	-1.75757	0.630095	0.358027	0.948465	-0.340839	-0.275759	-0.193202	0.265591	1.1371	-0.39885	-0.343345	-1.18725
Train_Old	Closed	123	0.95023	-0.132331	0.0791035	0.00687983	-0.0893244	-1.36458	-0.301628	4.06111	0.528033	-0.191537	-0.517988	-0.829657	-1.37056	-0.0481005	-0.872921
Train_Old	Closed	124	-0.121072	-0.788421	0.059976	-0.288528	0.884768	-0.372353	1.76243	-0.288226	-1.07874	-0.238999	0.150694	0.339414	2.76567	-0.0531294	0.985872
Train_Old	Closed	125	-0.0572914	0.395908	0.566098	-0.270978	-0.601896	-0.624454	-1.12581	0.0739553	0.582153	-0.210971	-0.666062	-0.638707	0.236307	-0.182786	-0.639381
Train_Old	Closed	126	-0.186054	0.596148	-1.23737	-0.0337862	-0.457202	-0.527298	-0.173699	0.122728	0.381567	-0.235129	0.0586038	-0.562439	-0.468665	0.745077	-1.55063
Train_Old	Closed	131	-0.0266306	-0.510026	0.388704	-0.683782	0.261824	-0.0871729	-0.163464	-0.251794	-0.784426	-0.208874	-0.712268	-0.435734	0.484557	-0.641364	-0.137932
Train_Old	Closed	132	-0.448036	0.0119079	-0.385497	0.0710591	0.139391	-0.314508	-0.155505	1.85778	-0.201938	-0.185318	-0.241101	-0.882565	-0.280513	-0.0643858	-0.692688
Train_Old	Closed	135	0.122306	-0.617276	-0.451886	-0.535081	0.305783	-0.867184	2.12508	-0.281656	-0.752462	-0.230849	-0.867991	-0.534339	0.903121	-0.301697	-0.253313
Train_Old	Closed	136	-0.42877	0.311077	1.23391	-0.393799	0.544196	-1.00717	-0.124548	0.4301	0.931931	-0.229706	-0.275673	-0.66274	-0.527067	-0.516339	-0.584391
Train_Old	Closed	141	0.543271	-0.330602	-0.679667	0.284713	1.06575	1.13326	-0.0913731	0.199797	0.666987	-0.214023	-0.723681	-0.310515	0.13949	-0.232871	0.166797
Train_Old	Closed	144	-0.505858	0.716527	-0.107988	-0.305534	0.591363	0.494174	0.823205	-0.338967	-1.78714	-0.225855	-0.412572	-0.389621	2.32494	-0.703656	1.1197
Train_Old	Closed	145	0.0395983	-0.217035	0.815942	-0.407226	0.063761	-1.11822	1.95195	-0.237016	-1.51875	-0.229811	-0.480286	-0.528024	2.59843	-0.327874	1.68689
Train_Old	Closed	146	-0.539918	0.68517	0.402475	-0.372939	0.477671	-0.823315	-0.197952	0.362182	0.478407	-0.210897	0.356146	-0.675515	0.510681	-0.56547	-0.0624705
Train_Old	Closed	147	0.328107	0.76086	-0.362689	-1.71229	0.0885015	-1.03087	-0.560272	-0.135966	-0.0977924	-0.180435	5.95164	0.23836	0.177819	-0.194841	-0.726661
Train_Old	Closed	149	0.506856	0.782453	-1.88398	-0.088155	1.04675	0.588655	-0.0913731	1.13199	-0.599794	-0.211526	-0.705362	-0.711859	0.0299601	-0.438045	0.0889328
Train_Old	Closed	153	-0.212395	2.12281	1.89725	0.0312646	-3.04718	-1.44512	1.26611	0.609677	-0.617958	4.35647	-0.446895	-1.92117	0.463214	-0.245601	-0.295781
Train_Old	Closed	154	-0.246147	0.0419507	0.0413658	-0.0219091	0.171331	-0.517323	-0.518934	0.250481	0.355455	-0.233116	0.253594	-0.800629	-0.583693	-0.52671	-1.01447
Train_Old	Closed	155	-0.615322	-0.432032	0.432952	0.00155678	-0.459486	-0.368636	-1.44421	0.0205594	0.510663	-0.246733	0.196185	-0.877555	-1.47139	-0.746321	-0.818071
Train_Old	Closed	156	0.721239	-0.175245	-1.62986	-0.189517	-0.27408	-0.309974	0.28721	-0.146759	-1.10136	-0.23781	-0.721302	-0.822379	1.06479	-0.138655	-0.352803
Train_Old	Closed	158	-0.52642	0.264248	0.595627	-0.267772	1.49525	1.24349	-0.995659	-0.231826	-1.96573	-0.239505	5.30581	0.533271	0.572701	-0.400902	-0.821122
Train_Old	Closed	159	2.92022	2.91442	1.89725	-0.164542	-3.30039	-1.64962	1.36284	3.19034	1.48954	7.60088	0.172686	-1.92117	-0.0550175	0.111271	-0.40383
Train_Old	Closed	160	-0.485786	0.0631564	-0.190167	-0.0611331	0.211077	-1.03312	-0.214768	0.215476	-1.15411	-0.228599	-0.136753	-0.227787	0.863119	0.25695	-0.650378
Train_Old	Closed	161	-0.535012	1.40145	0.59433	-2.01145	1.29647	3.25374	1.61064	-0.42432	-1.40963	-0.219496	2.22222	0.937984	2.43975	-5.58294	2.26989
Train_Old	Closed	162	-0.531615	0.148533	0.523693	-0.414314	1.0738	0.085174	-0.739844	-0.112024	0.356223	-0.230538	-0.529219	-0.18919	0.0657053	-0.598043	-0.630082
Train_Old	Closed	163	-0.468676	0.624152	0.358136	-0.229227	-0.0487553	-0.380887	-0.246866	0.344223	-0.588793	-0.23865	0.247295	-0.790399	-0.0179398	-0.457567	-0.592709
Train_Old	Closed	164	-0.102999	-0.315308	-0.211922	-0.603925	0.0173617	2.37199	0.87257	-0.341691	-0.879193	-0.235536	-0.297403	-0.557297	-0.375558	-0.320325	-0.951723
Train_Old	Closed	166	-0.607955	-0.699356	-0.12992	-0.123076	0.555067	-0.423431	0.168815	-0.204892	-0.262196	-0.21714	-0.218619	0.301317	1.44688	-0.690086	0.719042
Train_Old	Closed	168	-0.540426	-0.385612	-0.5421	0.158008	-0.789063	-1.16782	-0.356325	-0.10514	0.732048	-0.163455	-0.183971	-1.18851	-0.41513	-0.550117	-0.718775
Train_Old	Closed	169	1.03186	0.0574449	0.595358	-0.171	1.97609	0.429857	-0.195979	-0.070985	-0.193512	-0.240299	-0.671911	1.5097	-2.7956	-0.664362	-0.81766
Train_Old	Closed	170	-0.49361	-0.0817232	0.390997	-0.217865	-0.226359	-0.306645	-1.00104	0.0637921	0.213947	-0.240626	1.29215	-0.428345	0.185254	-0.734476	-0.091391
Train_Old	Closed	171	-0.127358	0.53339	-0.0833369	-0.270175	2.04548	0.64364	-1.19418	-0.274944	0.0594313	-0.241618	0.49088	1.81592	-1.8495	-1.41024	0.0972262
Train_Old	Closed	172	-0.570465	1.41434	-0.180538	-0.0154719	0.185856	0.293771	-0.759183	-0.0947961	-0.844475	-0.16916	1.35541	-1.05576	0.318623	-0.795057	-0.899905
Train_Old	Closed	173	-0.42706	0.39737	0.445556	0.0510449	-0.0249111	-0.673306	-1.00236	0.0349732	0.765199	-0.148584	1.47331	-0.887481	0.234706	-0.433789	-1.10759
Train_Old	Closed	176	-0.483823	-0.00420697	-0.307203	-0.233107	0.68673	0.472058	-0.882315	0.114576	-0.675327	-0.228482	-0.286131	-0.731785	-0.121269	-1.10412	-0.300429
Train_Old	Closed	179	-0.52512	-0.213502	-0.727974	0.104219	0.0385596	0.631332	-0.558531	-0.023965	0.0481258	-0.186963	-0.358098	-1.03578	-0.244656	-0.965948	-0.299662
Train_Old	Closed	181	-0.283133	-1.38475	0.443619	-0.0391604	0.857652	0.231801	0.40471	-0.0834133	-0.550561	-0.222832	-0.144403	-0.115742	1.48719	-1.33844	-0.605927
Train_Old	Closed	182	-0.34344	2.46819	1.89725	0.0149519	-2.84845	1.55809	1.13327	0.314963	0.634042	1.92091	-0.624753	-1.92117	0.532987	-0.296941	-0.044581
Train_Old	Closed	183	-0.350676	-0.132498	0.192852	0.0590914	0.150245	-0.00773378	-0.468256	-0.181759	0.730188	-0.172314	0.295754	-1.03078	0.0129033	-1.08353	-0.369342
Train_Old	Closed	185	0.311342	2.29559	1.89725	0.106082	-2.55655	-1.31948	1.45101	-0.087939	0.0456555	3.13271	6.21099	-1.92117	0.497696	-0.604635	1.55044
Train_Old	Closed	186	-0.214961	-0.0448301	0.719373	-0.771477	0.350779	-0.303593	2.09977	-0.331718	-1.09043	-0.233886	-0.0837256	-0.294991	0.696919	-0.26634	-0.263413
Train_Old	Closed	187	-0.340152	1.25482	-0.126004	-0.00451332	-0.719183	0.630962	-0.412508	-0.220086	-0.0302501	-0.139735	-0.172984	-1.22688	0.214726	-0.786702	-0.946604
Train_Old	Closed	188	-0.62944	1.84316	1.89725	0.241385	-2.76761	-0.483697	1.38906	-0.115351	-1.67593	1.89902	0.689119	-1.92117	0.273302	-2.15053	1.83434
Train_Old	Closed	189	-0.187064	0.274668	0.00826701	0.00248878	-0.325675	0.280225	-0.624905	-0.223328	-0.732464	-0.173345	0.371985	-0.957908	0.127211	-0.828228	-0.573518
Train_Old	Closed	190	-0.53698	0.857628	0.0398742	-0.368428	0.600554	-0.208979	0.0688262	-0.151883	-0.90813	-0.235041	0.204981	-0.758414	0.920681	-0.593544	-0.383371
Train_Old	Open	65	0.170273	0.203108	-3.09327	0.141995	-0.226525	0.673538	0.272761	-0.148351	1.21681	-0.229677	-0.273192	0.590266	-0.79935	0.513567	0.139693
Train_Old	Open	66	-0.52913	0.329545	-3.15789	0.345777	0.0416918	-0.873422	0.501984	0.0191453	-0.870514	-0.220514	-0.415337	0.573463	0.395345	0.870751	0.284276
Train_Old	Open	67	-0.366748	0.398338	-2.25047	-0.649371	0.113569	-0.959222	-0.16687	0.0278214	0.296189	-0.223761	-0.422053	1.07953	-0.203485	0.747819	1.23455
Train_Old	Open	68	-0.513015	3.1225	1.89725	-0.212655	-4.56267	-0.862082	1.53333	-0.121484	0.937819	1.59296	-0.242928	-1.92117	-0.929492	1.0092	2.06818
Train_Old	Open	70	-0.215975	0.210357	-2.2363	-0.617674	-0.290424	-0.282065	-0.865366	-0.0942991	0.621963	-0.23269	0.122655	0.675928	-0.87457	0.553646	0.343642
Train_Old	Open	72	0.176183	0.0998253	-1.85489	-0.567707	-0.497778	0.685604	-0.644317	0.132751	-0.233105	-0.230694	-0.349141	0.222116	-1.23414	0.550517	1.79507
Train_Old	Open	74	-0.336075	-0.261016	-0.343012	-0.334875	-0.717024	-0.244428	0.933588	-0.167786	0.860349	-0.23579	-0.802472	-0.61593	-0.6609	0.929227	0.0409496
Train_Old	Open	75	-0.19656	0.741611	-0.469404	-0.186703	0.45768	-1.08525	-0.303139	0.332104	2.01868	-0.193977	-0.151403	0.742745	-0.818628	0.865456	0.826863
Train_Old	Open	76	-0.40127	1.28405	-1.34844	0.20898	-0.279307	-0.0430687	-0.706073	-0.167073	0.842851	-0.220442	-0.451071	0.518307	-0.801804	0.81917	1.64458
Train_Old	Open	127	0.105464	0.570305	3.17299	-0.233848	-3.05493	-0.138174	2.60575	-0.312509	-1.04447	0.129428	1.95605	-1.4111	0.218188	0.719403	2.28596
Train_Old	Open	128	0.603478	-0.712315	-0.40375	-0.102287	-0.618726	-1.0368	0.156815	-0.134582	0.374458	-0.250007	-0.0317073	-0.798162	-0.415913	0.577181	-2.46844
Train_Old	Open	129	0.455382	2.24833	1.89725	0.174382	-2.45005	-1.12944	1.03901	0.240476	-0.42804	2.71239	-0.799653	-1.92117	0.608654	-0.389811	0.818473
Train_Old	Open	130	-0.36651	-0.175753	0.883546	-0.111718	-0.474827	-0.654274	-1.14827	-0.234837	0.912891	-0.20879	-0.473802	-0.827418	-0.432407	-0.336465	-0.217189
Train_Old	Open	192	1.02949	0.617734	-0.573163	-0.700099	0.778974	-1.23934	1.86231	0.030887	-0.0383471	-0.194917	-0.12187	-0.313446	0.387812	0.137303	-1.12817
Train_Old	Open	193	0.57542	0.574974	0.0365266	-0.461545	-0.212167	-1.15188	1.61435	0.18753	-0.644319	-0.195816	-0.832304	-0.61126	0.949697	-0.341169	0.355165
Train_Old	Open	194	0.0653072	1.08891	-0.635237	-0.527904	0.192188	0.131607	1.35702	-0.32794	0.301223	-0.228053	-0.264683	-0.502076	-0.282267	0.233657	-1.68736
Train_Old	Open	195	-0.289337	2.22433	1.89725	0.0752344	-2.80182	-1.55036	1.42711	1.30079	-0.389385	3.47561	-0.656028	-1.92117	-0.0238399	-0.347019	1.16181
Train_Old	Open	196	0.682167	-0.00689424	-0.780813	-0.131527	0.634663	-1.43671	1.33296	0.0331902	0.017556	-0.232838	-0.44895	-0.465951	-0.190317	-0.164263	0.355619
Train_Old	Open	199	-0.100966	0.603843	-0.985363	-2.00235	0.305537	0.224434	1.53171	-0.379451	-0.850708	-0.198746	-0.588849	0.115559	1.23119	-0.64346	0.181508
Train_Old	Open	200	2.9224	-0.773898	0.696786	-0.0761425	-0.794798	-1.27796	-0.938638	-0.0302636	2.03591	-0.213333	0.0076345	-0.563502	-0.792911	0.289797	-1.39217
Train_New	Open	201	-0.436847	2.54944	1.32761	-0.206409	-3.35431	-0.915797	1.0913	-0.0123088	1.19797	1.16286	-0.220898	-1.27998	-0.902808	0.974603	1.7694
Train_New	Open	202	1.30044	0.158287	0.24049	-0.342488	-0.392151	-1.19083	0.825698	0.12025	0.183643	-0.201227	-0.572835	-0.596507	0.41138	-0.146254	-0.184613
Train_New	Open	203	2.48393	-0.488017	0.492364	-0.145473	-0.643328	-1.06163	-0.586329	-0.0759472	1.76969	-0.215592	-0.0341573	-0.554075	-0.714544	0.281181	-1.43747
Train_New	Open	204	0.679326	0.00858834	-0.759065	-0.140308	0.61213	-1.42913	1.34045	0.037297	-5.53932e-05	-0.231853	-0.459151	-0.469817	-0.159983	-0.16897	0.355607
Train_New	Open	205	-0.161478	1.81498	0.984218	-0.142213	-1.7224	-0.943967	1.40184	0.713586	-0.140402	2.14034	-0.514937	-1.40955	-0.11701	-0.13767	0.134604
Train_New	Open	206	-0.487493	0.202176	-2.5508	0.198979	-0.121943	-0.737764	0.59507	-0.0211709	-0.497213	-0.223808	-0.498832	0.316943	0.167541	0.883363	0.231797
Train_New	Open	207	-0.509439	0.353943	-2.99871	0.314249	0.0663226	-0.885964	0.454313	0.0376757	-0.699443	-0.218942	-0.399709	0.583487	0.323465	0.870437	0.316403
Train_New	Open	208	-0.249269	2.14791	1.81103	0.050363	-2.68183	-1.5319	1.43579	1.2492	-0.401197	3.30549	-0.664195	-1.86047	0.0212685	-0.346748	1.12443
Train_New	Open	209	-0.375557	-0.140238	-0.918696	-0.195672	-0.561856	-0.373066	0.845319	-0.129556	0.506362	-0.232666	-0.723298	-0.372682	-0.444883	0.917268	0.0907133
Train_New	Open	210	-0.179629	0.0335356	0.902771	-0.29908	-1.54539	-0.20678	1.52607	-0.219064	0.185436	-0.106387	0.174922	-0.897673	-0.349423	0.854883	0.836397
Train_New	Open	211	0.0908724	0.231974	-2.96866	0.0249887	-0.176241	0.432129	0.20776	-0.122303	1.0807	-0.228803	-0.295202	0.662605	-0.71125	0.548202	0.30157
Train_New	Open	212	0.115821	1.06423	-0.631985	-0.536925	0.222929	0.0597832	1.38349	-0.309141	0.283433	-0.226317	-0.257201	-0.492194	-0.247162	0.228609	-1.65806
Train_New	Open	213	0.30417	1.80235	1.71075	0.121746	-2.08664	-1.04202	0.636594	0.153028	-0.181335	2.17495	-0.739703	-1.71994	0.417119	-0.379997	0.627931
Train_New	Open	214	1.36676	-0.241283	-0.329273	-0.114602	0.197833	-1.3882	0.638783	0.0137993	0.634345	-0.226878	-0.309422	-0.495761	-0.374464	-0.0255067	-0.17849
Train_New	Open	215	-0.419773	-0.00498251	-1.56339	-0.0397828	-0.388088	-0.517124	0.746469	-0.0867434	0.109944	-0.229167	-0.634632	-0.100276	-0.202972	0.903875	0.146442
Train_New	Open	216	-0.36211	-0.188079	0.70624	-0.143977	-0.509838	-0.595029	-0.847328	-0.225144	0.905296	-0.212693	-0.521313	-0.796846	-0.465437	-0.153503	-0.179874
Train_New	Open	217	-0.260851	-0.2342	0.743323	-0.110691	-0.490501	-0.695942	-1.00611	-0.223916	0.85424	-0.21328	-0.425645	-0.824231	-0.43061	-0.236943	-0.462415
Train_New	Open	218	0.040898	0.250141	-2.89023	-0.0486545	-0.144592	0.280187	0.166849	-0.105909	0.995025	-0.228252	-0.309055	0.708135	-0.655799	0.570001	0.403456
Train_New	Open	219	-0.166803	2.07506	1.66772	0.00319758	-2.46912	-1.52146	1.46755	1.1828	-0.35677	3.13457	-0.606399	-1.77179	0.014407	-0.302021	0.949042
Train_New	Open	220	-0.247824	1.1273	-0.0860204	-0.190907	-0.355589	-1.0491	-0.00564137	0.258625	1.84359	0.0954969	-0.166229	0.311207	-0.836587	0.888742	1.02795
Train_New	Open	221	-0.313182	0.597112	-1.41218	2.1364e-05	0.311805	-1.01097	-0.0208068	0.222359	1.00553	-0.203282	-0.243956	0.683383	-0.392925	0.867313	0.636594
Train_New	Open	222	-0.369884	0.456728	-2.16157	-0.64001	0.013338	-0.95714	-0.130428	0.0246212	0.309942	-0.184821	-0.418213	1.01521	-0.219046	0.753421	1.25242
Train_New	Open	223	0.167913	0.206573	-3.07639	0.13988	-0.222123	0.662223	0.269056	-0.14526	1.22197	-0.229448	-0.272409	0.591247	-0.799474	0.515831	0.144113
Train_New	Open	224	-0.0267058	0.604755	-0.958286	-1.91681	0.336637	0.128279	1.55343	-0.352496	-0.797344	-0.198495	-0.558173	0.087378	1.17579	-0.592172	0.0954748
Train_New	Open	225	0.3558	0.572872	-0.703792	-0.341241	0.400559	-0.606949	1.34569	-0.157875	0.167638	-0.230307	-0.351459	-0.485064	-0.238966	0.0462676	-0.725275
Train_New	Open	226	-0.288971	1.06092	-1.24285	0.17419	-0.317243	-0.154136	-0.60963	-0.163441	0.7905	-0.223746	-0.4042	0.371168	-0.758674	0.792124	1.18487
Train_New	Open	227	0.397805	2.07852	1.82623	0.15434	-2.31167	-1.09616	0.885783	0.207179	-0.334102	2.50775	-0.776826	-1.84454	0.535723	-0.386074	0.74592
Train_New	Open	228	0.750091	0.11526	-0.740204	-0.242719	0.662885	-1.39811	1.43648	0.0327398	0.00662346	-0.225422	-0.384985	-0.436126	-0.0772567	-0.105288	0.0654446
Train_New	Open	229	-0.311436	-0.164313	-0.731425	-0.392892	-0.629506	-0.252149	0.564527	-0.15271	0.811443	-0.235154	-0.61268	-0.350902	-0.704735	0.852176	0.103048
Train_New	Open	230	0.655706	0.137339	-0.578211	-0.213332	0.42475	-1.36611	1.40271	0.0714481	-0.14651	-0.223661	-0.543976	-0.50197	0.0922699	-0.208115	0.355506
Train_New	Open	231	0.156832	0.60701	-0.891363	-1.70538	0.413502	-0.109374	1.60711	-0.285875	-0.665452	-0.197873	-0.482356	0.0177263	1.03886	-0.46541	-0.117159
Train_New	Open	232	0.152952	0.209405	-3.06608	0.116471	-0.215556	0.620877	0.258582	-0.142669	1.18712	-0.229487	-0.277994	0.606046	-0.780132	0.521122	0.175004
Train_New	Open	233	0.876171	0.61585	-0.62907	-0.876723	0.714762	-1.04081	1.81747	-0.024767	-0.148527	-0.195436	-0.185206	-0.25526	0.502199	0.0314083	-0.950538
Train_New	Open	234	0.446266	-0.307421	0.725346	-0.143818	-1.38778	-0.753124	0.929889	-0.190749	-0.0734666	-0.130228	0.595783	-0.991652	-0.215742	0.622077	-0.967587
Train_New	Open	235	-0.0468699	0.601534	-0.903635	-1.87912	0.264132	0.114359	1.53832	-0.334105	-0.834202	-0.198512	-0.60832	0.0574299	1.20868	-0.619284	0.195396
Train_New	Open	236	-0.159418	1.97654	1.6177	-0.00540958	-2.41276	-1.4905	1.45524	1.13353	-0.427685	2.92402	-0.682511	-1.72437	0.122421	-0.34614	1.04062
Train_New	Open	237	-0.07611	0.669083	-2.3411	0.170871	-0.249278	0.36462	-0.149199	-0.156422	1.0556	-0.225696	-0.349873	0.559246	-0.800408	0.645307	0.788424
Train_New	Open	238	0.0143618	0.940289	-0.742515	-0.979669	0.226917	0.160049	1.41055	-0.343723	-0.0517247	-0.219074	-0.364006	-0.312835	0.181451	-0.0350882	-1.11475
Train_New	Open	239	2.12942	-0.190915	0.164778	-0.33753	-0.135513	-1.26178	0.234737	-0.0046464	1.16696	-0.205618	-0.0466174	-0.458748	-0.298282	0.225914	-1.28158
Train_New	Open	240	-0.252133	2.22553	1.89725	0.0801875	-2.78425	-1.52933	1.40773	1.24782	-0.391316	3.43748	-0.663203	-1.92117	0.00775749	-0.349157	1.14465
Train_New	Open	241	0.620319	0.612706	-0.722361	-1.17146	0.607611	-0.709519	1.74265	-0.117637	-0.332385	-0.196303	-0.290895	-0.158165	0.693076	-0.145298	-0.654125
Train_New	Open	242	-0.228905	0.159609	-2.03246	-0.587228	-0.336352	-0.278013	-0.671691	-0.102211	0.647627	-0.233024	0.0230557	0.536847	-0.851566	0.594081	0.311054
Train_New	Open	243	0.107648	0.564681	3.15731	-0.233271	-3.04425	-0.142114	2.59501	-0.311728	-1.03825	0.127764	1.94734	-1.40841	0.215407	0.71878	2.26511
Train_New	Open	244	-0.0368669	-0.3581	0.446068	-0.108513	-0.52373	-0.784272	-0.704749	-0.200766	0.729909	-0.222797	-0.323559	-0.817475	-0.426802	-0.0259697	-0.982261
Train_New	Open	245	0.315976	0.836364	-0.305134	-0.495295	-0.00651172	-0.499097	1.48348	-0.0746386	-0.163415	-0.212212	-0.543611	-0.555729	0.323118	-0.0488112	-0.683666
Train_New	Open	246	0.387071	0.517323	-0.711172	-0.321148	0.42299	-0.686451	1.34447	-0.139569	0.153258	-0.230549	-0.3608	-0.483233	-0.234305	0.026096	-0.621711
Train_New	Open	247	1.55297	0.0131466	0.311535	-0.301018	-0.454843	-1.20439	0.550991	0.0968155	0.472039	-0.203112	-0.482456	-0.591368	0.223872	-0.0783613	-0.37263
Train_New	Open	248	0.143306	0.254109	-3.01094	0.145155	-0.229015	0.639727	0.226578	-0.149234	1.19917	-0.229242	-0.281585	0.586871	-0.799466	0.527986	0.210696
Train_New	Open	249	0.106121	0.119573	-1.92303	-0.576634	-0.460733	0.512722	-0.683809	0.0921868	-0.0803394	-0.23105	-0.26485	0.303194	-1.1699	0.551076	1.53576
Train_New	Open	250	-0.287816	0.628542	-1.20712	-0.0405926	0.343534	-1.02713	-0.082216	0.246229	1.2259	-0.201258	-0.223825	0.696295	-0.485518	0.866909	0.677979
Train_New	Open	251	-0.14054	0.189095	-2.16293	-0.608063	-0.33031	-0.0959271	-0.822846	-0.0506243	0.457484	-0.232306	0.0319015	0.588634	-0.943737	0.553044	0.622834
Train_New	Open	252	-0.14323	0.208992	-2.39769	-0.474601	-0.27839	-0.10209	-0.651015	-0.104479	0.733995	-0.232122	0.0481022	0.659795	-0.860403	0.546098	0.305231
Train_New	Open	253	-0.309453	0.513905	-1.65085	-0.493608	0.229418	-1.00165	-0.212746	0.130262	0.876086	-0.213734	-0.330935	0.966148	-0.41058	0.787423	1.0973
Train_New	Open	254	-0.236886	1.04501	-0.167823	-0.19001	-0.182063	-1.05681	-0.069118	0.274303	1.88095	0.0337322	-0.163066	0.403284	-0.832755	0.883774	0.985043
Train_New	Open	255	-0.0214164	0.208469	-1.99886	-0.597429	-0.275279	0.0869706	-0.47055	0.0945621	-0.0404685	-0.22817	-0.375677	0.534171	-0.859037	0.622325	1.59107
Train_New	Open	256	-0.364032	0.339952	-2.08156	-0.621522	0.0400196	-0.895927	-0.0694239	0.0105002	0.346146	-0.224826	-0.455739	0.929396	-0.243989	0.763882	1.12885
Train_New	Open	257	0.344344	0.609315	-0.82299	-1.48937	0.492033	-0.352174	1.66194	-0.217811	-0.530704	-0.197238	-0.404897	-0.0534341	0.898967	-0.335903	-0.334399
Train_New	Open	258	0.398395	1.38654	0.609	-0.329079	-0.93454	-1.38817	1.65406	0.63857	-0.206329	1.56153	-0.37748	-1.08279	0.190824	-0.0944594	-0.0323498
Train_New	Open	259	-0.0523588	0.745644	-0.88301	-1.57132	0.272401	0.197298	1.48065	-0.364393	-0.513961	-0.207314	-0.494085	-0.0649957	0.788757	-0.38705	-0.364823
Train_New	Open	260	0.0781798	0.527176	3.04064	-0.226788	-2.90577	-0.168009	2.38873	-0.308018	-0.931319	0.109875	1.81558	-1.37736	0.180577	0.658364	2.14125
Train_New	Open	261	0.0823826	0.533819	3.06102	-0.227876	-2.92875	-0.163414	2.42216	-0.30871	-0.948749	0.112887	1.83722	-1.38255	0.186371	0.667767	2.16354
Train_New	Open	262	0.85413	-0.0657704	-0.667391	-0.127276	0.524936	-1.42452	1.15859	0.0283194	0.172487	-0.231341	-0.413902	-0.473439	-0.236573	-0.129409	0.221456
Train_New	Open	263	0.537996	0.576571	-0.020014	-0.546797	-0.183523	-1.07573	1.60978	0.156159	-0.655738	-0.195978	-0.818834	-0.571045	0.965272	-0.357894	0.345557
Train_New	Open	264	-0.366046	0.300063	-3.14282	0.29826	-0.0208502	-0.512706	0.448535	-0.0199109	-0.383798	-0.22265	-0.382192	0.577381	0.11677	0.787464	0.250562
Train_New	Open	265	0.825126	0.615223	-0.647682	-0.935524	0.693384	-0.974712	1.80255	-0.0432953	-0.185208	-0.195609	-0.206292	-0.235889	0.54028	-0.00384613	-0.891401
Train_New	Open	266	0.146019	0.203563	-3.03945	0.0942926	-0.230537	0.613532	0.201294	-0.144957	1.17946	-0.229867	-0.248336	0.595645	-0.804073	0.516084	0.152499
Train_New	Open	267	0.475987	0.35937	-0.732156	-0.264013	0.486769	-0.912513	1.341	-0.0875143	0.112369	-0.231239	-0.38736	-0.478025	-0.221051	-0.0312616	-0.327229
Train_New	Open	268	0.823562	0.43236	0.106335	-0.420797	-0.273768	-1.16521	1.34443	0.164503	-0.360943	-0.197668	-0.743499	-0.60621	0.765454	-0.274458	0.170422
Train_New	Open	269	-0.242568	0.189801	1.03641	-0.0685739	-0.772691	-0.72593	-0.818429	-0.163159	0.710678	0.231725	-0.52294	-0.992356	-0.275414	-0.34451	-0.0610105
Train_New	Open	270	0.0859831	0.125847	-2.63544	0.062612	-0.308176	0.520728	0.382766	-0.151586	1.15747	-0.230695	-0.361299	0.389476	-0.776303	0.58276	0.123255
Train_New	Open	271	-0.187226	1.34591	0.334662	-1.05097	-1.11741	-0.588293	1.48382	0.389975	-0.639456	1.48384	-0.619612	-0.817112	0.656478	-0.507712	0.630412
Train_New	Open	272	0.22711	1.57507	1.6157	0.0949213	-1.90145	-0.997471	0.431518	0.108463	-0.0556116	1.90106	-0.709152	-1.61739	0.319511	-0.374995	0.530829
Train_New	Open	273	-0.307766	1.09826	-1.26052	0.180012	-0.310894	-0.135547	-0.625771	-0.164049	0.799261	-0.223193	-0.412044	0.395794	-0.765892	0.79665	1.26181
Train_New	Open	274	-0.229927	0.227753	-2.23761	-0.620608	-0.253038	-0.34473	-0.800727	-0.082998	0.591815	-0.231863	0.0722474	0.713278	-0.812467	0.571615	0.426087
Train_New	Open	275	0.679077	0.00994878	-0.757154	-0.14108	0.61015	-1.42846	1.34111	0.0376578	-0.00160289	-0.231767	-0.460047	-0.470157	-0.157318	-0.169384	0.355606
Train_New	Open	276	-0.387576	0.9327	-1.70626	-0.131514	-0.123459	-0.406492	-0.49218	-0.0897615	0.625999	-0.221758	-0.43956	0.740935	-0.564461	0.790866	1.48193
Train_New	Open	277	0.278113	0.587663	-0.412646	-1.13881	0.0153902	-0.546919	1.57803	-0.0616872	-0.735038	-0.197104	-0.725293	-0.291785	1.07343	-0.474041	0.278834
Train_New	Open	278	0.906217	0.677978	-0.5811	-0.678083	0.703949	-1.06405	1.79771	-0.0149914	0.00506921	-0.199154	-0.140129	-0.337564	0.302138	0.149622	-1.19967
Train_New	Open	279	0.171968	0.173491	-2.73815	-0.0615182	-0.304309	0.676998	0.00978133	-0.0677425	0.801038	-0.229969	-0.294971	0.484696	-0.924031	0.524162	0.614385
Train_New	Open	280	1.25819	-0.204113	-0.400881	-0.117286	0.267108	-1.39589	0.74887	0.0168744	0.536531	-0.227823	-0.331549	-0.491034	-0.345261	-0.0475115	-0.093788
Train_New	Open	281	-0.105836	-0.371608	-0.357896	-0.277879	-0.692936	-0.4386	0.743239	-0.15965	0.74128	-0.239274	-0.613595	-0.660586	-0.600865	0.842958	-0.573982
Train_New	Open	282	-0.245735	0.247462	-2.23909	-0.623931	-0.210682	-0.415726	-0.727493	-0.0701942	0.55766	-0.230927	0.0151373	0.755593	-0.742107	0.591973	0.519494
Train_New	Open	283	-0.399227	1.23563	-1.31693	0.191937	-0.293023	-0.0493785	-0.654693	-0.167095	0.843399	-0.220923	-0.462082	0.482765	-0.797389	0.822619	1.59433
Train_New	Open	284	0.932317	0.665223	-0.579419	-0.682744	0.719833	-1.10116	1.81139	-0.00527817	-0.00412274	-0.198257	-0.136263	-0.332458	0.320276	0.147014	-1.18453
Train_New	Open	285	0.303696	0.665432	-0.691496	-0.374722	0.363185	-0.474478	1.34772	-0.188379	0.191598	-0.229902	-0.335894	-0.488115	-0.246733	0.0798789	-0.89784
Train_New	Open	286	-0.505377	0.256883	-2.81156	0.262031	-0.051659	-0.796032	0.555088	-0.00385434	-0.657553	-0.222393	-0.462969	0.427123	0.265387	0.877945	0.254337
Train_New	Open	287	2.31659	-0.497831	0.359723	-0.462109	-0.574317	-0.976913	-0.443638	-0.100233	1.4575	-0.21041	-0.111887	-0.427434	-0.387329	0.102794	-1.07684
Train_New	Open	288	-0.487631	0.639343	-2.57061	0.301377	-0.0624933	-0.603918	0.10989	-0.0412947	-0.314415	-0.22049	-0.426935	0.555561	0.0067919	0.854009	0.725783
Train_New	Open	289	-0.419847	1.3409	0.717636	-0.27701	-2.53774	-0.536855	1.21753	-0.145864	0.897027	0.630029	-0.537557	-1.23389	-0.788064	0.967091	1.00074
Train_New	Open	290	-0.0764615	0.675329	-0.933764	-1.78506	0.288832	0.210754	1.50597	-0.37186	-0.680944	-0.203065	-0.541075	0.0245362	1.00815	-0.514196	-0.0939141
Train_New	Open	291	0.465429	-0.356772	0.587724	-0.138756	-1.29404	-0.7877	0.835661	-0.183903	-0.0188705	-0.144827	0.5193	-0.968068	-0.24014	0.616605	-1.15052
Train_New	Open	292	0.251976	1.64841	1.64637	0.103577	-1.96121	-1.01185	0.497692	0.122844	-0.0961805	1.98944	-0.71901	-1.65048	0.351008	-0.376609	0.562163
Train_New	Open	293	0.20175	0.951447	-0.455557	-0.510154	0.0840328	-0.211694	1.42585	-0.190064	0.048314	-0.21943	-0.416507	-0.53128	0.0472528	0.0799058	-1.14104
Train_New	Open	294	-0.321301	-0.247475	-0.423256	-0.320962	-0.702713	-0.217645	0.914307	-0.167219	0.870749	-0.235612	-0.78703	-0.580737	-0.664939	0.9171	0.0438306
Train_New	Open	295	-0.0263546	0.604759	-0.958158	-1.9164	0.336784	0.127824	1.55353	-0.352369	-0.797092	-0.198494	-0.558028	0.0872448	1.17553	-0.591929	0.095068
Train_New	Open	296	-0.0208507	0.483673	-1.72621	-0.02926	0.129952	-0.242808	-0.0272881	0.101971	1.6346	-0.211077	-0.209739	0.669709	-0.809394	0.696905	0.497715
Train_New	Open	297	0.979606	0.528016	-0.602989	-0.618432	0.758246	-1.26769	1.78628	0.0312178	-0.0303174	-0.200364	-0.16885	-0.335351	0.304772	0.0939876	-0.915046
Train_New	Open	298	-0.156392	1.08066	-0.137184	-1.39104	-0.608772	-0.297782	1.50094	0.114942	-0.714968	0.882396	-0.608616	-0.483727	0.861909	-0.556235	0.46995
Train_New	Open	299	-0.402084	-0.059093	-1.30547	-0.102148	-0.457606	-0.459492	0.786015	-0.103871	0.268536	-0.230567	-0.670104	-0.209255	-0.299751	0.909233	0.124147
Train_New	Open	300	0.00988053	0.927216	-0.751951	-1.01941	0.229972	0.16255	1.41526	-0.345111	-0.0827705	-0.218284	-0.372743	-0.296189	0.22224	-0.0587275	-1.06438
